# Supplementary material for: Body Schema Illusions: A Study of the Link between the Rubber Hand and Kinesthetic Mirror Illusions through Individual Differences
Source: Biomed Res Int. 2017 Oct 23;2017:6937328. doi: 10.1155/2017/6937328 (PMC5672591; doi:10.1155/2017/6937328)
Supplement: Supplementary file 1 — Raw data for both the kinesthetic mirror illusion and the rubber hand illusion. [file 6937328.f1.xls]

## Sheet: Data
Participant	Age	Handedness	Height (cm)	Weight (kg)	BMI	Kinesthetic Mirror Illusion - Illusion condition (mirror and displacement)	Drift-S1	Drift-S2	Drift-Average	Latency-S1	Latency-S2	Latency-Average	Subjective-S1	Subjective-S2	Subjective-Average	Composite-S1	Composite-S2	Composite-Average	Rubber Hand Illusion - Illusion condition (synchronous strokes)	Drift-S1	Drift-S2	Drift-Average	Latency-S1	Latency-S2	Latency-Average	Subjective-S1	Subjective-S2	Subjective-Average	Composite-S1	Composite-S2	Composite-Average	Rubber Hand Illusion - Control condition (asynchronous strokes)	Drift-S1	Drift-S2	Drift-Average	Latency-S1	Latency-S2	Latency-Average	Subjective-S1	Subjective-S2	Subjective-Average	Eating disorders questionnaires	BSQ	EDI - Total score	EDI - DT	EDI - Bulimia	EDI - BD	EDI - Ineffectiveness	EDI - Perfectionism
1	18	Right	1.65	46	16.9		0	3.75	0	6.5	15.75	11.13	3.5	1.5	2.5	-0.34	-1.12	-0.73		2.5	1.25	1.88	81	90	85.5	5.5	6.5	6	-0.43	-0.62	-0.52		-3.5	0	-1.75	90	90	90	1.17	2.5	1.83		170	138	16	0	26	12	10
2	19	Right	1.58	72.75	30.04		7.5	13.75	10.63	2.69	2.25	2.47	8	10.38	9.75	0.52	0.84	0.68		10.5	6	8.25	16.5	12.5	14.5	9	9.33	9.17	1.66	1.43	1.55		3.5	-0.5	1.5	39	41.5	40.25	6.29	5.63	5.96		166	178	15	14	27	21	13
3	28	Right	1.61	55	21.22		35	35	35	5.75	3.75	4.75	5.75	6.25	6	0.49	0.7	0.6		0	1.5	0.75	90	90	90	1	2	1.5	-1.37	-1.16	-1.26		2	1	1.5	90	90	90	4.67	3	3.83		54	29	0	3	3	3	4
4	18	Right	1.58	49	19.63		2.5	1.25	1.88	6	4	5	6.25	5.25	5.75	0.02	0	0.01		0	0	0	38.5	46.5	42.5	3.67	4.33	4	-0.33	-0.47	-0.4		1	1	1	90	90	90	2	3.33	2.67		51	5	0	1	0	1	1
5	22	Right	1.64	65.8	24.46		8.75	7.5	8.13	7.75	11.75	9.75	3.75	1.75	2.75	-0.27	-0.76	-0.52		1.5	-0.13	0.25	43	45	44	3.5	2.67	3.08	-0.27	-0.68	-0.48		0.5	1.63	1.5	90	90	90	1	1	1		118	21	5	1	9	0	1
6	18	Right	1.58	63.9	25.6		0	0	0	18	18	18	0	0	0	-1.54	-1.49	-1.51		2	1	1.5	90	90	90	5.17	4.83	5	-0.64	-0.86	-0.75		-3.63	-2.5	-2.88	90	90	90	1.83	1.83	1.83		134	87	13	3	4	5	10
7	31	Right	1.6	56	21.88		22.5	21.25	21.88	5.5	6.25	5.88	10.5	10	10.16	0.81	0.66	0.74		1	3.5	2.25	51	55	53	2	2.5	2.25	-0.61	-0.35	-0.48		-1.5	0	-0.75	90	90	90	1.5	1.5	1.5		63	17	0	0	8	1	1
8	18	Right	1.6	57	22.27		40	40	40	7.75	8	7.88	8.75	9.25	9	0.74	0.79	0.76		10.75	8.63	8.94	65	61	63	7.67	7.5	7.58	0.86	0.89	0.88		0.5	1.5	1	90	90	90	1.33	1.33	1.33		54	83	3	0	0	15	4
9	19	Right	1.6	62	24.22		67.19	63.13	65.16	3	2.5	2.75	10	10	10	1.63	1.65	1.64		10.75	8.63	8.94	30	31	30.5	8.33	8.33	8.33	1.42	1.4	1.41		0	0	0	90	90	90	1	1	1		102	99	8	3	21	15	3
10	18	Left	1.71	57.5	19.66		48.75	28.75	38.75	8.25	7.75	8	7	6.5	6.75	0.65	0.35	0.5		0	6.5	3.25	64	57.5	60.75	6	5.67	5.83	-0.38	0.42	0.02		-1.5	-0.5	-1	69.5	85	77.25	6	5.33	5.67		85	54	4	0	6	9	5
11	39	Right	1.68	55	19.49		42.5	32.5	37.5	10.75	10.75	10.75	4.75	5	4.88	0.14	0.06	0.1		5	2	3.5	55	62.5	58.75	4	4.5	4.25	-0.03	-0.4	-0.21		-1.5	0.5	-0.5	75	77.5	76.25	1.33	1	1.17		46	3	1	0	0	0	1
12	20	Right	1.7	62.5	21.63		15	12.5	13.75	2.75	2.5	2.63	5.5	5	5.25	0.37	0.28	0.32		7.5	4.5	6	63	67.5	65.25	8.67	8.83	8.75	0.7	0.42	0.56		3.5	0.5	2.06	90	90	90	1.33	1.5	1.42		67	38	0	0	5	5	4
13	19	Right	1.71	63	19.88		10	11.25	10.63	10.5	10.75	10.63	3.75	3.25	3.5	-0.45	-0.48	-0.46		1.5	2	1.75	30	40.5	35.25	2.67	3.5	3.08	-0.2	-0.23	-0.21		0	0	0	37.88	38.5	38.19	3.17	2.83	3		123	65	10	0	27	1	1
15	30	Right	1.58	52.8	21.15		16.25	17.5	16.88	6	6.5	6.25	8.25	8	8.13	0.44	0.38	0.41		4	3.5	3.75	39.5	38	38.75	6.17	6.67	6.42	0.36	0.41	0.38		0.5	0	0.25	90	90	90	1.17	1	1.08		83	16	1	2	4	0	4
16	46	Right	1.63	54.2	20.4		24.25	22.5	23.38	7.75	7.5	7.63	4.75	6	5.38	0.07	0.21	0.14		1.5	3	2.25	27.5	32.5	30	5.5	5.83	5.67	0.2	0.31	0.25		-1	0	-0.5	90	90	90	2.67	1.5	2.08		51	30	0	0	1	2	7
17	18	Right	1.7	62	21.45		0	0	0	6.75	10.5	8.63	6.5	7.5	7	-0.04	-0.25	-0.15		-2.75	0.5	-0.94	51.5	46	48.75	9.5	9.33	9.42	-0.03	0.24	0.1		-3.5	-1.5	-2.5	90	90	90	1.83	1.67	1.75		113	44	8	1	8	0	8
18	18	Right	1.57	52	21.1		7.5	2.5	5	11	11.25	11.13	4.5	5	4.75	-0.44	-0.5	-0.47		0	1	0.5	59	48	53.5	7	6.67	6.83	-0.18	-0.06	-0.12		1.5	-0.5	0.5	90	90	90	2.5	1.67	2.08		58	43	1	2	5	6	4
19	19	Left	1.58	46	16.02		8	8.75	8.38	10.75	10.25	10.5	10	9	9.5	0.16	0.07	0.11		0.5	1	0.75	42.5	47.5	45	9.5	9.38	9.46	0.4	0.29	0.35		-0.5	0	-0.25	90	90	90	1	1	1		47	62	1	1	2	12	1
20	18	Right	1.64	51	18.96		10	10	10	11	9.25	10.13	7.75	7.25	7.5	-0.06	-0.01	-0.04		-1.5	0.5	-0.5	52.5	50	51.25	9.5	9.38	9.46	0.08	0.19	0.13		1	0.5	0.75	90	90	90	3.67	3.5	3.58		58	35	3	1	2	8	2
21	21	Right	1.57	63	25.89		63.75	52.5	58.13	5.25	5.5	5.38	10.5	9.75	10.13	1.47	1.23	1.35		3	3.5	3.25	29	36	32.5	5.5	5.83	5.67	0.32	0.33	0.32		-1	0.5	-0.25	90	90	90	1.17	1.17	1.17		82	41	2	3	13	4	2
22	18	Right	1.65	61	22.41		2.5	1.25	1.88	18	18	18	0	0	0	-1.5	-1.47	-1.48		-1.5	0.5	-0.5	90	90	90	1.17	1	1.08	-1.49	-1.42	-1.45		-1.5	0.5	-0.5	90	90	90	1	1	1		111	53	5	0	22	3	3
23	19	Right	1.61	56.2	21.68		6.75	5	5.88	2.75	2.25	2.5	5.25	5.75	5.5	0.22	0.23	0.23		1	1	1	14.63	12.13	13.19	8	8	8	0.64	0.59	0.62		0	0	0	79	85	82	2.17	1.83	2		97	74	11	3	16	9	0
24	18	Right	1.62	48	18.29		33	27.5	30.25	8.75	8.25	8.5	8	9.5	8.75	0.48	0.58	0.53		2.5	2	2.25	30	25	27.5	8.5	8.67	8.58	0.64	0.64	0.64		2	1.63	2	59	60	59.5	4.5	4.33	4.42		116	118	11	4	18	7	4
25	18	Right	1.71	72.75	26.03		67.19	63.13	65.16	12.75	12.75	12.75	2.5	2.75	2.63	0.14	0.24	0.19		5.5	8	6.75	61	56	58.5	6.17	6.5	6.33	0.22	0.75	0.48		3.5	1.5	2.06	90	90	90	1	1	1		99	43	4	0	14	2	0
26	20	Right	1.7	70	24.22		11.25	26.25	18.75	15.5	8	11.75	2.5	10	6.25	-0.92	0.63	-0.15		2.5	4	3.25	20.5	35	27.75	7.5	7.33	7.42	0.64	0.6	0.62		0.5	0	0.25	90	90	90	1.17	1	1.08		113	69	4	6	13	2	9
27	18	Right	1.57	72	30.76		1.25	0	0.63	15.5	18	16.75	1.25	0	0.63	-1.21	-1.49	-1.35		0.5	0.5	0.5	90	90	90	1	1	1.06	-1.32	-1.42	-1.37		0	1	0.5	90	90	90	1	1	1		86	55	3	0	13	1	11
28	18	Right	1.6	49	19.14		43.75	32.5	38.13	8.75	9.5	9.13	7	7	7	0.54	0.34	0.44		1	2.5	1.75	37	42.5	39.75	8.5	8.33	8.42	0.4	0.43	0.41		-1.5	-1	-1.25	90	90	90	2.33	1.67	2		50	66	1	4	1	4	13
29	20	Right	1.59	46.8	18.51		66.25	62.5	64.38	8	8.5	8.25	7.5	8.25	7.88	0.99	1.05	1.02		2.5	2	2.25	26.5	30	28.25	8.5	8	8.25	0.69	0.48	0.59		0	-0.5	-0.25	90	90	90	1	1	1		79	41	2	0	7	4	10
30	19	Right	1.62	46	17.53		0	0	0	6.75	7	6.88	5.25	5.25	5.25	-0.18	-0.23	-0.2		1	0	0.5	40	25	32.5	5.67	6.5	6.08	0	0.09	0.05		-2.5	-2.63	-2.75	90	90	90	1.5	1	1.25		45	19	1	3	0	1	4
31	20	Right	1.63	48	18.07		0	0	0	18	18	18	0	0	0	-1.54	-1.49	-1.51		0.5	0	0.25	90	90	90	5	2.83	3.92	-0.81	-1.25	-1.03		0	0	0	90	90	90	1.17	1	1.08		38	101	2	0	3	18	15
32	20	Right	1.64	55.2	20.52		17.5	13.75	15.63	2.69	2.25	2.47	7.25	7.5	7.38	0.6	0.56	0.58		1.5	2.5	2	14.63	12.13	13.19	7.17	7.33	7.25	0.58	0.71	0.64		-0.5	0	-0.25	37.88	38.5	38.19	5	4.33	4.67		55	23	1	0	1	6	5
33	29	Right	1.63	65	24.46		0	0	0	18	18	18	0	0	0	-1.54	-1.49	-1.51		-2.75	-0.13	-0.94	90	90	90	1	1	1.06	-1.63	-1.5	-1.57		-1.5	-0.5	-1	90	90	90	1	1	1		93	81	10	6	16	7	3
34	18	Right	1.62	58	22.1		16.25	18.75	17.5	5	4	4.5	10.5	10.38	10.16	0.75	0.8	0.78		-2.5	1	-0.75	16.5	16.5	16.5	8.33	9.17	8.75	0.32	0.68	0.5		-3.63	-2.63	-2.88	90	90	90	6.29	5.63	5.96		193	204	15	19	26	28	12
35	18	Right	1.63	50	18.82		0	0	0	13	8.75	10.88	1.5	1.25	1.38	-1.02	-0.73	-0.88		-1	0	-0.5	40	45	42.5	4.5	4	4.25	-0.34	-0.5	-0.42		1.5	0	0.75	90	90	90	1.5	1.33	1.42		47	18	2	0	9	1	1
36	18	Right	1.59	46	18.2		32.5	27.5	30	10	11.75	10.88	6.75	5	5.88	0.25	-0.1	0.08		2	2	2	75	77.5	76.25	6.33	6	6.17	-0.29	-0.41	-0.35		1.5	0.5	1	90	90	90	2.83	2.5	2.67		108	72	7	0	3	2	11
37	19	Right	1.58	61	24.44		7.5	7.5	7.5	12	9	10.5	5.25	7.25	6.25	-0.44	-0.04	-0.24		0.5	0.5	0.5	33	35	34	7	6.83	6.92	0.22	0.07	0.14		-0.5	-0.5	-0.5	90	90	90	1.33	1.17	1.25		54	26	1	0	1	2	0
[truncated: 6 more columns]
